# Supplementary material for: An autism-causing calcium channel variant functions with selective autophagy to alter axon targeting and behavior
Source: PLoS Genet. 2019 Dec 5;15(12):e1008488. doi: 10.1371/journal.pgen.1008488 (PMC6894750; doi:10.1371/journal.pgen.1008488)
Supplement: S1 Data — (XLSX) [file pgen.1008488.s003.xlsx]

## Sheet: Clean Sheet
Figure 1
Allele	N2 (wt)	egl-19(n582)	egl-19(n2368)	egl-19(tr134)	egl-19(syb1243)/nT1	egl-19(ad695)	Pmec-7::gfp	Pmec-7::egl-19(gof)-5ng/ul #1	Pmec-7::egl-19(gof)-5ng/ul #2	Pmec-7::egl-19(gof)-25ng/ul
PLM Overextension % Penetrance	6.84	4.8	53.52	50.51	18.42	21.29	6.84	23.39	23.27	33.33
Standard Error of Proportion	1.23	1.35	2.42	2.52	2.38	2.88	1.23	2.69	2.97	3.3
Figure 2
Allele	fsn-1(gk429)	fsn-1(gk429); egl-19(n582)	fsn-1(gk429); unc-2(e55)	fsn-1(gk429); unc-36(e251)	fsn-1(gk429); unc-36(e251); Pmec-7::unc-36::rfp #1	fsn-1(gk429); unc-36(e251); Pmec-7::unc-36::rfp #2	glo-4(ok362)	glo-4(ok362); unc-2(e55)	glo-4(ok362); unc-36(e251)	rpm-1(ok364)	rpm-1(ok364); egl-19(n582)	rpm-1(ok364); unc-2(e55)	rpm-1(ok364); unc-36(e251)	fsn-1(gk429); glo-4(ok362)	fsn-1(gk429); glo-4(ok362); unc-36(n251)
PLM Overextension % Penetrance	53.76	33.75	37.19	9.71	21.74	19.23	41.41	47.13	36.61	80.1	80.49	74.13	75.38	85.66	46.28
Standard Error of Proportion	3.06	3.05	2.4	1.46	3.51	3.87	3.5	3.2	3.22	1.99	2.79	2.18	3	2.24	3.52
Figure 3
Allele	N2 (wt)	egl-19(n2368)	fsn-1(gk429)	fsn-1(gk429); egl-19(n582)
PLM Missing Branch % Penetrance	0	3.76	15.04	13.33
Standard Error of Proportion	0	0.92	2.19	2.19
Figure 4
Allele	egl-19(n2368)	egl-19(n2368); wdfy-3(ok912)	Pmec-7::egl-19(gof)-25ng/ul	Pmec-7::egl-19(gof)-25ng/ul; wdfy-3(ok912)	egl-19(n2368); epg-7(tm2508)	egl-19(n2368); cup-5(ar465)	wdfy-3(ok912)	fsn-1(gk429)	fsn-1(gk429); wdfy-3(ok912)	rpm-1(ok364)	rpm-1(ok364); wdfy-3(ok912)
PLM Overextension % Penetrance	53.52	5.14	33.33	1.67	36.04	30	1.67	53.76	1.88	80.1	71.68
Standard Error of Proportion	2.42	1.51	3.3	0.83	2.42	3.24	0.89	3.06	0.92	1.99	3.32
Figure 5
Allele	N2 (wt)	egl-19(n2368)	egl-19(n2368); wdfy-3(ok912)
% Response to Touch, Anterior 1	91.67	95	91.67
Standard Error of Proportion	3.58	2.81	3.69
% Response to Touch, Anterior 2	80	56.67	80
Standard Error of Proportion	5.16	6.4	5.16
% Response to Touch, Anterior 3	73.33	41.67	73.33
Standard Error of Proportion	5.71	6.36	5.71
% Response to Touch, Anterior 4	70	41.67	56.67
Standard Error of Proportion	5.91	6.36	6.4
% Response to Touch, Anterior 5	63.33	40	70
Standard Error of Proportion	6.22	6.32	5.91
% Response to Touch, Posterior 1	81.67	76.67	90
Standard Error of Proportion	4.99	5.46	3.87
% Response to Touch, Posterior 2	83.33	46.67	76.67
Standard Error of Proportion	4.81	6.44	5.46
% Response to Touch, Posterior 3	68.33	41.67	70
Standard Error of Proportion	6.01	6.36	5.91
% Response to Touch, Posterior 4	60	31.67	60
Standard Error of Proportion	6.32	6.01	6.32
% Response to Touch, Posterior 5	60	25	56.67
Standard Error of Proportion	6.32	5.59	6.4
